# Supplementary material for: VDR Regulates BNP Promoting Neurite Growth and Survival of Cochlear Spiral Ganglion Neurons through cGMP-PKG Signaling Pathway
Source: Cells. 2022 Nov 23;11(23):3746. doi: 10.3390/cells11233746 (PMC9739822; doi:10.3390/cells11233746)
Supplement: Supplementary file 1 [file cells-11-03746-s001.zip]

Archive with 1 entries (1 files):
- cells-1988886-supplementary.pdf
